# Supplementary material for: Bioactive C21 Steroidal Glycosides from Euphorbia kansui Promoted HepG2 Cell Apoptosis via the Degradation of ATP1A1 and Inhibited Macrophage Polarization under Co-Cultivation
Source: Molecules. 2023 Mar 21;28(6):2830. doi: 10.3390/molecules28062830 (PMC10058894; doi:10.3390/molecules28062830)
Supplement: Supplementary file 1 [file molecules-28-02830-s001.zip]

Archive with 1 entries (1 files):
- molecules-2244329-supplementary.pdf
